# Supplementary material for: Olivine-norite rock detected by the lunar rover Yutu-2 likely crystallized from the SPA-impact melt pool
Source: Natl Sci Rev. 2019 Nov 14;7(5):913–20. doi: 10.1093/nsr/nwz183 (PMC8288882; doi:10.1093/nsr/nwz183)
Supplement: nwz183_Supplemental_Files [file nwz183_supplemental_files.zip]

Archive with 2 entries (2 files):
- NSR_MS-2019-230-Supplementary Data.docx
- NSR_MS-2019-230-Supplementary Table S6.xlsx
