# Supplementary material for: Olivine-norite rock detected by the lunar rover Yutu-2 likely crystallized from the SPA-impact melt pool
Source: Natl Sci Rev. 2019 Nov 14;7(5):913–20. doi: 10.1093/nsr/nwz183 (PMC8288882; doi:10.1093/nsr/nwz183)
Supplement: nwz183_Supplemental_Files [file nwz183_supplemental_files.zip › NSR_MS-2019-230-Supplementary Table S6.xlsx]

## Sheet: VNIS
wavelength (nm)	FWHM (nm)	wavelength (nm)	FWHM (nm)	wavelength (nm)	FWHM (nm)	wavelength (nm)	FWHM (nm)	wavelength (nm)	FWHM (nm)	wavelength (nm)	FWHM (nm)	wavelength (nm)	FWHM (nm)	wavelength (nm)	FWHM (nm)	wavelength (nm)	FWHM (nm)	wavelength (nm)	FWHM (nm)
450	2.34	665	2.57	880	5.57	1040	3.99	1255	7.5	1470	4.87	1685	6.03	1900	7.4	2115	9.05	2330	11.02
455	2.44	670	2.6	885	5.66	1045	4.06	1260	7.57	1475	4.9	1690	6.06	1905	7.44	2120	9.09	2335	11.07
460	2.52	675	2.64	890	5.76	1050	4.12	1265	7.65	1480	4.92	1695	6.09	1910	7.47	2125	9.13	2340	11.12
465	2.61	680	2.68	895	5.85	1055	4.19	1270	7.73	1485	4.95	1700	6.12	1915	7.51	2130	9.18	2345	11.17
470	2.7	685	2.72	900	5.95	1060	4.26	1275	7.8	1490	4.97	1705	6.15	1920	7.54	2135	9.22	2350	11.22
475	2.78	690	2.76	905	6.04	1065	4.33	1280	7.88	1495	5	1710	6.17	1925	7.58	2140	9.26	2355	11.27
480	2.86	695	2.81	910	6.14	1070	4.4	1285	7.95	1500	5.02	1715	6.2	1930	7.62	2145	9.3	2360	11.32
485	2.95	700	2.85	915	6.23	1075	4.48	1290	8.02	1505	5.05	1720	6.23	1935	7.65	2150	9.35	2365	11.37
490	3.03	705	2.9	920	6.33	1080	4.55	1295	8.09	1510	5.07	1725	6.27	1940	7.69	2155	9.39	2370	11.42
495	3.11	710	2.95	925	6.43	1085	4.63	1300	8.16	1515	5.1	1730	6.3	1945	7.72	2160	9.43	2375	11.47
500	3.19	715	3	930	6.52	1090	4.71	1305	8.22	1520	5.12	1735	6.33	1950	7.76	2165	9.48	2380	11.52
505	3.27	720	3.06	935	6.62	1095	4.78	1310	8.29	1525	5.15	1740	6.36	1955	7.8	2170	9.52	2385	11.58
510	3.35	725	3.12	940	6.71	1100	4.86	1315	8.35	1530	5.17	1745	6.39	1960	7.83	2175	9.56	2390	11.63
515	3.43	730	3.17	945	6.81	1105	4.94	1320	8.41	1535	5.2	1750	6.42	1965	7.87	2180	9.61	2395	11.68
520	3.52	735	3.23			1110	5.03	1325	8.47	1540	5.23	1755	6.45	1970	7.91	2185	9.65
525	3.6	740	3.3	900	3.16	1115	5.11	1330	8.53	1545	5.25	1760	6.48	1975	7.94	2190	9.7
530	3.69	745	3.36	905	3.15	1120	5.19	1335	8.58	1550	5.28	1765	6.51	1980	7.98	2195	9.74
535	3.78	750	3.43	910	3.14	1125	5.28	1340	8.63	1555	5.31	1770	6.54	1985	8.02	2200	9.79
540	3.87	755	3.49	915	3.14	1130	5.36	1345	8.68	1560	5.33	1775	6.57	1990	8.06	2205	9.83
545	3.97	760	3.56	920	3.14	1135	5.44	1350	8.73	1565	5.36	1780	6.61	1995	8.09	2210	9.88
550	4.07	765	3.63	925	3.14	1140	5.53	1355	8.78	1570	5.38	1785	6.64	2000	8.13	2215	9.92
555	4.17	770	3.7	930	3.15	1145	5.62	1360	8.82	1575	5.41	1790	6.67	2005	8.17	2220	9.97
560	4.27	775	3.78	935	3.16	1150	5.7	1365	8.86	1580	5.44	1795	6.7	2010	8.21	2225	10.01
565	4.38	780	3.85	940	3.17	1155	5.79	1370	8.9	1585	5.47	1800	6.73	2015	8.25	2230	10.06
570	4.49	785	3.93	945	3.19	1160	5.88	1375	8.94	1590	5.49	1805	6.76	2020	8.29	2235	10.1
575	4.61	790	4.01	950	3.21	1165	5.96	1380	4.44	1595	5.52	1810	6.8	2025	8.32	2240	10.15
580	4.73	795	4.08	955	3.23	1170	6.05	1385	4.46	1600	5.55	1815	6.83	2030	8.36	2245	10.2
585	4.86	800	4.16	960	3.25	1175	6.14	1390	4.49	1605	5.57	1820	6.86	2035	8.4	2250	10.24
590	4.99	805	4.24	965	3.28	1180	6.23	1395	4.51	1610	5.6	1825	6.9	2040	8.44	2255	10.29
595	5.13	810	4.33	970	3.31	1185	6.31	1400	4.53	1615	5.63	1830	6.93	2045	8.48	2260	10.34
600	5.27	815	4.41	975	3.34	1190	6.4	1405	4.56	1620	5.66	1835	6.96	2050	8.52	2265	10.38
605	5.43	820	4.49	980	3.38	1195	6.49	1410	4.58	1625	5.68	1840	6.99	2055	8.56	2270	10.43
610	5.58	825	4.58	985	3.42	1200	6.58	1415	4.6	1630	5.71	1845	7.03	2060	8.6	2275	10.48
615	5.75	830	4.67	990	3.46	1205	6.66	1420	4.63	1635	5.74	1850	7.06	2065	8.64	2280	10.53
620	5.92	835	4.75	995	3.5	1210	6.75	1425	4.65	1640	5.77	1855	7.09	2070	8.68	2285	10.58
625	6.1	840	4.84	1000	3.55	1215	6.83	1430	4.68	1645	5.8	1860	7.13	2075	8.72	2290	10.62
630	6.28	845	4.93	1005	3.6	1220	6.92	1435	4.7	1650	5.83	1865	7.16	2080	8.76	2295	10.67
635	2.42	850	5.02	1010	3.65	1225	7	1440	4.72	1655	5.85	1870	7.2	2085	8.8	2300	10.72
640	2.44	855	5.11	1015	3.7	1230	7.09	1445	4.75	1660	5.88	1875	7.23	2090	8.84	2305	10.77
645	2.46	860	5.2	1020	3.75	1235	7.17	1450	4.77	1665	5.91	1880	7.26	2095	8.88	2310	10.82
650	2.49	865	5.29	1025	3.81	1240	7.25	1455	4.8	1670	5.94	1885	7.3	2100	8.93	2315	10.87
655	2.51	870	5.38	1030	3.87	1245	7.34	1460	4.82	1675	5.97	1890	7.33	2105	8.97	2320	10.92
660	2.54	875	5.48	1035	3.93	1250	7.42	1465	4.85	1680	6	1895	7.37	2110	9.01	2325	10.97
